# Supplementary material for: Epiphytic Yeasts from South Romania for Preventing Food Microbial Contamination
Source: Life (Basel). 2024 Aug 29;14(9):1087. doi: 10.3390/life14091087 (PMC11433553; doi:10.3390/life14091087)
Supplement: Supplementary file 1 [file life-14-01087-s001.zip]

Archive with 1 entries (1 files):
- life-3131830-supplementary.pdf
